# Supplementary material for: Infinitesimal Jackknife Estimates of Standard Errors for Rotated Estimates of Redundancy Analysis: Applications to Two Real Examples
Source: Psychometrika. 2025 Jan 3;90(1):183–207. doi: 10.1017/psy.2024.8 (PMC12478609; doi:10.1017/psy.2024.8)
Supplement: Gu et al. supplementary material [file S0033312324000085sup001.zip]

Archive with 10 entries (10 files):
- 1 Original RA-L.sas
- 2 Modified RA_L_IJ.sas
- Means of rotated estimates.docx
- Modified RA_L_IJ.rtf
- Original RA-L_ML.rtf
- Original RA-L_MLSB.rtf
- Percentiles of mult_skew and mult_kurt.docx
- Percentiles of univ_skew and univ_kurt.docx
- vandam2011.sas7bdat
- vanDam2011.sav
